# Supplementary material for: It’s Not Easy Being Blue: Are There Olfactory and Visual Trade-Offs in Plant Signalling?
Source: PLoS One. 2015 Jun 26;10(6):e0131725. doi: 10.1371/journal.pone.0131725 (PMC4482676; doi:10.1371/journal.pone.0131725)
Supplement: S1 File — (TXT) [file pone.0131725.s002.txt]

setwd("C:/Users/Heteroediscelis/Google Drive/Fruit Traits")

library (phytools)

read.nexus("SpeciesNexus2.nex", tree.names = NULL) -> speciesTree
speciesTree$edge.length<-rep(1,nrow(speciesTree$edge))
plot(speciesTree, node.pos=1, cex=0.6, label.offset=0.1)

read.csv("fruittraits.csv") -> fruits.dat
data.frame(fruits.dat[,2:6]) -> fruitData
rownames(fruitData) <- fruits.dat[,1]
attach(fruitData)
names(voc) <- rownames(fruitData) 
names(uv) <- rownames(fruitData)
names(blue) <- rownames(fruitData)
names(green) <- rownames(fruitData)
names(red) <- rownames(fruitData)

phylosig(speciesTree,voc,test=TRUE)
phylosig(speciesTree,voc,method="lambda",test=TRUE)

phylosig(speciesTree,uv,test=TRUE)
phylosig(speciesTree,uv,method="lambda",test=TRUE)

phylosig(speciesTree,blue,test=TRUE)
phylosig(speciesTree,blue,method="lambda",test=TRUE)

phylosig(speciesTree,green,test=TRUE)
phylosig(speciesTree,green,method="lambda",test=TRUE)

phylosig(speciesTree,red,test=TRUE)
phylosig(speciesTree,red,method="lambda",test=TRUE)
