# Supplementary material for: It’s Not Easy Being Blue: Are There Olfactory and Visual Trade-Offs in Plant Signalling?
Source: PLoS One. 2015 Jun 26;10(6):e0131725. doi: 10.1371/journal.pone.0131725 (PMC4482676; doi:10.1371/journal.pone.0131725)
Supplement: S2 File — (TXT) [file pone.0131725.s003.txt]

library(Hmisc)
dir<-"/Users/eggsbrown/Dropbox/Kim/FruitTrait"
setwd(dir)
norm <- function(x) x/apply(x,2,sum) # divide columns by column means
getOdd<-function(x) (0:((x-1)/2))*2+1 # x = an even numeric scalar
getEven<-function(x) (1:(x/2))*2 # x = an even numeric scalar

# Fruit Spectrometry
spec<-read.csv("FruitSpec.csv", skip=1)
nm<-spec$nm
spec<-spec[,-1]
spec[spec<0]<-0
spec<-as.matrix(spec)

spec.b<-spec[,getOdd(ncol(spec))] # 
spec.f<-spec[,getEven(ncol(spec))] 
dim(spec.b); dim(spec.f)

isVis<- nm>400 & nm<=700 
isUv<- nm>300 & nm<=400
isBlue<- nm>400 & nm<=500
isGreen<- nm>500 & nm<=600
isRed<- nm>600 & nm<=700

# VOC/SPEC
ft<-read.csv("FruitTrait.csv")

# difference
ft$uv <- 100*apply(spec.f[isUv,] ,2,sum)/apply(spec.f[isVis,],2,sum)  
ft$green <- 100*apply(spec.f[isGreen,] ,2,sum)/apply(spec.f[isVis,],2,sum)  
ft$blue <- 100*apply(spec.f[isBlue,] ,2,sum)/apply(spec.f[isVis,],2,sum)  
ft$red <- 100*apply(spec.f[isRed,] ,2,sum)/apply(spec.f[isVis,],2,sum)  
ft$lvoc <- log10(ft$voc)
ft$lsaw <- log10(ft$surface/ft$weight)
ft$lweight <- log10(ft$weight)

with(ft,cor(cbind(red,green,blue,uv,lvoc)))
with(ft,pairs(cbind(red,green,blue,uv)))

# Figure 1
pdf("FruitTrait_Figure1.pdf",width=10,height=5)
layout(matrix(c(1,2), 1, 2, byrow = TRUE), widths=c(1.5,.96))
col.stacked<-with(ft,stack(data.frame(auv=uv,blue=blue,cgreen=green,dred=red)))
with(col.stacked,boxplot(values ~ ind,xlab="Spectrum", ylab="Reflectance (%)",axes=F,ylim=c(0,100)))
axis(1,at=c(1:4),labels=c("UV","Blue","Green","Red"))
axis(2)
with(ft,boxplot(lvoc , ylab="VOC (log units per sq. cm)",axes=F,bty="l",ylim=c(-1,2)))
axis(2)
dev.off()

# Figure 2

figs<-function(y,x,xl=x,yl=y){
  x.<-ft[,x]; y.<-ft[,y]; lsaw.<-ft[,"lsaw"]; 
  uv.<-ft[,"uv"]; blue.<-ft[,"blue"]; green.<-ft[,"green"]; red.<-ft[,"red"]
  
  plot(x=x.,y=y.,xlab=xl,ylab=yl,bty="l",ylim=c(-1,2))
  
  m<-lm(y. ~ x.)
  x..<-seq(from=min(x.),to=max(x.),by=0.1)
  pr<-predict(m,data.frame(x.=x..),interval="confidence")
  
  lines(y=pr[,1],x=x..,lty=1)
  lines(y=pr[,2],x=x..,lty=2)
  lines(y=pr[,3],x=x..,lty=2)  

  print("")
  print("####################")
  print("Unadjusted")
  print(paste(y, "~",x))
  print(summary(m)); print(coefTable(m))

}


coefTable<-function(m){
  co<-summary(m)$coefficients
  coef<-co[,1]
  p<-co[,4]
  l95<-co[,1]-1.96*co[,2]
  u95<-co[,1]+1.96*co[,2]
  out<-data.frame(coef,p,l95,u95)
  out
}

sink("FruitTrait_CorMatrix.txt")
x<-with(ft,cbind(lvoc,uv,blue,green,red,lsaw))
rcorr(x,type="pearson")
sink()

sink("FruitTrait_Regression.txt")

pdf("FruitTrait_Figure2.pdf",width=7.5,height=7.5)
par(mfrow=c(2,2),mar=c(5,4,1,1))
figs("lvoc","uv", xl="UV",yl="VOC")
figs("lvoc","blue", xl="Blue",yl="VOC")
figs("lvoc","green", xl="Green",yl="VOC")
figs("lvoc","red", xl="Red",yl="VOC")
dev.off()

# Adjusted
print("")
print("######")
print("Adjusted - use this for adjusted UV, blue, and red")
m<-lm(lvoc ~ uv + blue + red + lsaw,data=ft)
summary(m); 
coefTable(m)

print("")
print("######")
print("Adjusted - use this for adjusted green")
m<-lm(lvoc ~ uv + blue + green + lsaw,data=ft)
summary(m); 
coefTable(m)
sink()

# Output a table! 
out<-with(ft,data.frame(species,famory,voc,uv,blue,green,red,sa.wt=surface/weight))
write.csv(out,"FruitTrait_SupTable.csv")
